# Supplementary material for: Parasitic Infections in Internationally Adopted Children: A Twelve-Year Retrospective Study
Source: Pathogens. 2022 Mar 15;11(3):354. doi: 10.3390/pathogens11030354 (PMC8949827; doi:10.3390/pathogens11030354)
Supplement: Supplementary file 1 [file pathogens-11-00354-s001.zip]

Archive with 1 entries (1 files):
- pathogens-1533286-supplementary.pdf
